# Supplementary material for: Evaluation of Virulence Factors, Antibiotic Resistance, and Biofilm Formation of Escherichia coli Isolated from Milk and Dairy Products in Isfahan, Iran
Source: Foods. 2022 Mar 26;11(7):960. doi: 10.3390/foods11070960 (PMC8997477; doi:10.3390/foods11070960)
Supplement: Supplementary file 1 [file foods-11-00960-s001.zip]

Archive with 1 entries (1 files):
- foods-1605767-supplementary.pdf
